# Supplementary material for: Trust and Trade-Offs in Sharing Data for Precision Medicine: A National Survey of Singapore
Source: J Pers Med. 2021 Sep 16;11(9):921. doi: 10.3390/jpm11090921 (PMC8465970; doi:10.3390/jpm11090921)
Supplement: Supplementary file 1 [file jpm-11-00921-s001.zip]

Archive with 2 entries (2 files):
- Supplementary Figures 1-8 & Tables 1-4 & 6_16.09.21.pdf
- Supplementary Table 5_30.08.21.xlsx
