# Supplementary material for: Trust and Trade-Offs in Sharing Data for Precision Medicine: A National Survey of Singapore
Source: J Pers Med. 2021 Sep 16;11(9):921. doi: 10.3390/jpm11090921 (PMC8465970; doi:10.3390/jpm11090921)
Supplement: Supplementary file 1 [file jpm-11-00921-s001.zip › Supplementary Table 5_30.08.21.xlsx]

## Sheet: Age
Scenario no.	Attribute level of uses	Attribute level of users	Attribute level of consent	Attribute level of data sensitivity	Proportion of respondents (21-39 yr) who found scenario acceptable	Proportion of respondents (40-59 yr) who found scenario acceptable	Proportion of respondents (60 yr & above) who found scenario acceptable	Lower 95%CI for respondents (21-39 yr) who found scenario acceptable	Upper 95%CI for respondents (21-39 yr) who found scenario acceptable	Lower 95%CI for respondents (40-59 yr) who found scenario acceptable	Upper 95%CI for respondents (40-59 yr) who found scenario acceptable	Lower 95%CI for respondents (60 yr & above) who found scenario acceptable	Upper 95%CI for respondents (60 yr & above) who found scenario acceptable
1	Health research	Government agencies	Consent one-time only for all studies	De-identified genetic data and my de-identified electronic medical history	0.795	0.772	0.763	0.751898	0.838102	0.730573	0.813427	0.712182	0.813818
2	Health research	Universities/Research institutes	Consent one-time only for all studies	De-identified genetic data and my de-identified electronic medical history	0.592	0.527	0.501	0.539527	0.644473	0.4777	0.5763	0.441248	0.560752
3	Health research	Hospitals	Consent one-time only for all studies	De-identified genetic data and my de-identified electronic medical history	0.772	0.728	0.723	0.727206	0.816794	0.68406	0.77194	0.66952	0.77648
4	Health research	Pharmaceutical / Biotechnology companies	Consent one-time only for all studies	De-identified genetic data and my de-identified electronic medical history	0.429	0.379	0.349	0.376157	0.481843	0.331096	0.426904	0.292038	0.405962
5	Health research	Private insurers	Consent one-time only for all studies	De-identified genetic data and my de-identified electronic medical history	0.231	0.2	0.174	0.186	0.276	0.160503	0.239497	0.128695	0.219305
6	Quality improvement	Government agencies	Consent one-time only for all studies	De-identified genetic data and my de-identified electronic medical history	0.691	0.663	0.647	0.641665	0.740335	0.616325	0.709675	0.589889	0.704111
7	Quality improvement	Universities/Research institutes	Consent one-time only for all studies	De-identified genetic data and my de-identified electronic medical history	0.454	0.389	0.376	0.400842	0.507158	0.34086	0.43714	0.318115	0.433885
8	Quality improvement	Hospitals	Consent one-time only for all studies	De-identified genetic data and my de-identified electronic medical history	0.652	0.591	0.592	0.601143	0.702857	0.542453	0.639547	0.533269	0.650731
9	Quality improvement	Pharmaceutical / Biotechnology companies	Consent one-time only for all studies	De-identified genetic data and my de-identified electronic medical history	0.296	0.262	0.238	0.247261	0.344739	0.21858	0.30542	0.187108	0.288892
10	Quality improvement	Private insurers	Consent one-time only for all studies	De-identified genetic data and my de-identified electronic medical history	0.147	0.13	0.118	0.109193	0.184807	0.0967923	0.163208	0.0794473	0.156553
11	Private commercial use	Government agencies	Consent one-time only for all studies	De-identified genetic data and my de-identified electronic medical history	0.31	0.296	0.269	0.260621	0.359379	0.250925	0.341075	0.216007	0.321993
12	Private commercial use	Universities/Research institutes	Consent one-time only for all studies	De-identified genetic data and my de-identified electronic medical history	0.144	0.123	0.119	0.106515	0.181485	0.090569	0.155431	0.0803062	0.157694
13	Private commercial use	Hospitals	Consent one-time only for all studies	De-identified genetic data and my de-identified electronic medical history	0.237	0.207	0.221	0.191598	0.282402	0.166994	0.247006	0.171416	0.270584
14	Private commercial use	Pharmaceutical / Biotechnology companies	Consent one-time only for all studies	De-identified genetic data and my de-identified electronic medical history	0.084	0.066	0.063	0.0543839	0.113616	0.0414838	0.0905162	0.0339651	0.0920349
15	Private commercial use	Private insurers	Consent one-time only for all studies	De-identified genetic data and my de-identified electronic medical history	0.036	0.031	0.034	0.0161102	0.0558898	0.013886	0.048114	0.0123425	0.0556575
16	Health research	Government agencies	Consent for some specific studies	De-identified genetic data and my de-identified electronic medical history	0.9	0.881	0.861	0.86797	0.93203	0.849028	0.912972	0.819658	0.902342
17	Health research	Universities/Research institutes	Consent for some specific studies	De-identified genetic data and my de-identified electronic medical history	0.716	0.662	0.581	0.667854	0.764146	0.615292	0.708708	0.522038	0.639962
18	Health research	Hospitals	Consent for some specific studies	De-identified genetic data and my de-identified electronic medical history	0.883	0.853	0.823	0.848683	0.917317	0.818034	0.887966	0.777389	0.868611
19	Health research	Pharmaceutical / Biotechnology companies	Consent for some specific studies	De-identified genetic data and my de-identified electronic medical history	0.558	0.51	0.404	0.504976	0.611024	0.460638	0.559362	0.34536	0.46264
20	Health research	Private insurers	Consent for some specific studies	De-identified genetic data and my de-identified electronic medical history	0.324	0.28	0.199	0.274033	0.373967	0.235664	0.324336	0.151289	0.246711
21	Quality improvement	Government agencies	Consent for some specific studies	De-identified genetic data and my de-identified electronic medical history	0.816	0.8	0.754	0.774629	0.857371	0.760503	0.839497	0.702532	0.805468
22	Quality improvement	Universities/Research institutes	Consent for some specific studies	De-identified genetic data and my de-identified electronic medical history	0.582	0.524	0.433	0.529339	0.634661	0.474685	0.573315	0.373787	0.492213
23	Quality improvement	Hospitals	Consent for some specific studies	De-identified genetic data and my de-identified electronic medical history	0.785	0.744	0.694	0.741137	0.828863	0.700906	0.787094	0.638929	0.749071
24	Quality improvement	Pharmaceutical / Biotechnology companies	Consent for some specific studies	De-identified genetic data and my de-identified electronic medical history	0.416	0.364	0.275	0.363375	0.468625	0.31649	0.41151	0.22164	0.32836
25	Quality improvement	Private insurers	Consent for some specific studies	De-identified genetic data and my de-identified electronic medical history	0.217	0.183	0.136	0.17299	0.26101	0.144819	0.221181	0.0950356	0.176964
26	Private commercial use	Government agencies	Consent for some specific studies	De-identified genetic data and my de-identified electronic medical history	0.422	0.408	0.312	0.36927	0.47473	0.359471	0.456529	0.256633	0.367367
27	Private commercial use	Universities/Research institutes	Consent for some specific studies	De-identified genetic data and my de-identified electronic medical history	0.213	0.178	0.134	0.169286	0.256714	0.140229	0.215771	0.0932909	0.174709
28	Private commercial use	Hospitals	Consent for some specific studies	De-identified genetic data and my de-identified electronic medical history	0.348	0.307	0.258	0.297143	0.398857	0.261455	0.352545	0.205713	0.310287
29	Private commercial use	Pharmaceutical / Biotechnology companies	Consent for some specific studies	De-identified genetic data and my de-identified electronic medical history	0.122	0.096	0.072	0.0870563	0.156944	0.0669111	0.125089	0.0411098	0.10289
30	Private commercial use	Private insurers	Consent for some specific studies	De-identified genetic data and my de-identified electronic medical history	0.054	0.043	0.034	0.0298685	0.0781315	0.0229692	0.0630308	0.0123425	0.0556575
31	Health research	Government agencies	Consent for every study	De-identified genetic data and my de-identified electronic medical history	0.894	0.874	0.864	0.861133	0.926867	0.841232	0.906768	0.823036	0.904964
32	Health research	Universities/Research institutes	Consent for every study	De-identified genetic data and my de-identified electronic medical history	0.718	0.653	0.603	0.669957	0.766043	0.605997	0.700003	0.54453	0.66147
33	Health research	Hospitals	Consent for every study	De-identified genetic data and my de-identified electronic medical history	0.875	0.844	0.838	0.83969	0.91031	0.80817	0.87983	0.793969	0.882031
34	Health research	Pharmaceutical / Biotechnology companies	Consent for every study	De-identified genetic data and my de-identified electronic medical history	0.546	0.487	0.422	0.492842	0.599158	0.437645	0.536355	0.36298	0.48102
35	Health research	Private insurers	Consent for every study	De-identified genetic data and my de-identified electronic medical history	0.304	0.248	0.197	0.254889	0.353111	0.205357	0.290643	0.14947	0.24453
36	Quality improvement	Government agencies	Consent for every study	De-identified genetic data and my de-identified electronic medical history	0.817	0.791	0.776	0.775716	0.858284	0.750851	0.831149	0.726176	0.825824
37	Quality improvement	Universities/Research institutes	Consent for every study	De-identified genetic data and my de-identified electronic medical history	0.583	0.502	0.45	0.530357	0.635643	0.452629	0.551371	0.390548	0.509452
38	Quality improvement	Hospitals	Consent for every study	De-identified genetic data and my de-identified electronic medical history	0.787	0.734	0.72	0.743286	0.830714	0.690369	0.777631	0.666343	0.773657
39	Quality improvement	Pharmaceutical / Biotechnology companies	Consent for every study	De-identified genetic data and my de-identified electronic medical history	0.395	0.334	0.277	0.342806	0.447194	0.287429	0.380571	0.22352	0.33048
40	Quality improvement	Private insurers	Consent for every study	De-identified genetic data and my de-identified electronic medical history	0.194	0.151	0.122	0.151781	0.236219	0.115645	0.186355	0.0828883	0.161112
41	Private commercial use	Government agencies	Consent for every study	De-identified genetic data and my de-identified electronic medical history	0.407	0.378	0.321	0.354548	0.459452	0.330121	0.425879	0.265209	0.376791
42	Private commercial use	Universities/Research institutes	Consent for every study	De-identified genetic data and my de-identified electronic medical history	0.192	0.149	0.123	0.149947	0.234053	0.113839	0.184161	0.0837507	0.162249
43	Private commercial use	Hospitals	Consent for every study	De-identified genetic data and my de-identified electronic medical history	0.331	0.274	0.261	0.280758	0.381242	0.22996	0.31804	0.208517	0.313483
44	Private commercial use	Pharmaceutical / Biotechnology companies	Consent for every study	De-identified genetic data and my de-identified electronic medical history	0.111	0.076	0.061	0.0774607	0.144539	0.0498332	0.102167	0.0323992	0.0896008
45	Private commercial use	Private insurers	Consent for every study	De-identified genetic data and my de-identified electronic medical history	0.043	0.029	0.027	0.0213414	0.0646586	0.0124302	0.0455698	0.00763051	0.0463695

## Sheet: Income
Scenario no.	Attribute level of uses	Attribute level of users	Attribute level of consent	Attribute level of data sensitivity	Proportion of respondents ($0-$2,999) who found scenario acceptable	Proportion of respondents ($3,000- $9,999) who found scenario acceptable	Proportion of respondents ($10k & above) who found scenario acceptable	Lower 95%CI for respondents ($0-$2,999) who found scenario acceptable	Upper 95%CI for respondents ($0-$2,999) who found scenario acceptable	Lower 95%CI for respondents ($3,000-$9,999) who found scenario acceptable	Upper 95%CI for respondents ($3,000-$9,999) who found scenario acceptable	Lower 95%CI for respondents ($10k & above) who found scenario acceptable	Upper 95%CI for for respondents ($10k & above) who found scenario acceptable
1	Health research	Government agencies	Consent one-time only for all studies	De-identified genetic data and my de-identified electronic medical history	0.774	0.814	0.843	0.726191	0.821809	0.773293	0.854707	0.775013	0.910987
2	Health research	Universities/Research institutes	Consent one-time only for all studies	De-identified genetic data and my de-identified electronic medical history	0.534	0.55	0.66	0.476978	0.591022	0.497954	0.602046	0.571474	0.748526
3	Health research	Hospitals	Consent one-time only for all studies	De-identified genetic data and my de-identified electronic medical history	0.834	0.856	0.91	0.791468	0.876532	0.81927	0.89273	0.856519	0.963481
4	Health research	Pharmaceutical / Biotechnology companies	Consent one-time only for all studies	De-identified genetic data and my de-identified electronic medical history	0.383	0.403	0.483	0.327432	0.438568	0.351685	0.454315	0.389615	0.576385
5	Health research	Private insurers	Consent one-time only for all studies	De-identified genetic data and my de-identified electronic medical history	0.201	0.211	0.273	0.155191	0.246809	0.168314	0.253686	0.189745	0.356255
6	Quality improvement	Government agencies	Consent one-time only for all studies	De-identified genetic data and my de-identified electronic medical history	0.687	0.709	0.73	0.633993	0.740007	0.66148	0.75652	0.647033	0.812967
7	Quality improvement	Universities/Research institutes	Consent one-time only for all studies	De-identified genetic data and my de-identified electronic medical history	0.419	0.416	0.485	0.3626	0.4754	0.364435	0.467565	0.391603	0.578397
8	Quality improvement	Hospitals	Consent one-time only for all studies	De-identified genetic data and my de-identified electronic medical history	0.626	0.611	0.7	0.57069	0.68131	0.559997	0.662003	0.614361	0.785639
9	Quality improvement	Pharmaceutical / Biotechnology companies	Consent one-time only for all studies	De-identified genetic data and my de-identified electronic medical history	0.266	0.285	0.318	0.215491	0.316509	0.237774	0.332226	0.230971	0.405029
10	Quality improvement	Private insurers	Consent one-time only for all studies	De-identified genetic data and my de-identified electronic medical history	0.128	0.145	0.165	0.0898104	0.16619	0.108164	0.181836	0.0956343	0.234366
11	Private commercial use	Government agencies	Consent one-time only for all studies	De-identified genetic data and my de-identified electronic medical history	0.303	0.317	0.354	0.250468	0.355532	0.268321	0.365679	0.264633	0.443367
12	Private commercial use	Universities/Research institutes	Consent one-time only for all studies	De-identified genetic data and my de-identified electronic medical history	0.303	0.317	0.354	0.250468	0.355532	0.268321	0.365679	0.264633	0.443367
13	Private commercial use	Hospitals	Consent one-time only for all studies	De-identified genetic data and my de-identified electronic medical history	0.23	0.223	0.264	0.181895	0.278105	0.179452	0.266548	0.181624	0.346376
14	Private commercial use	Pharmaceutical / Biotechnology companies	Consent one-time only for all studies	De-identified genetic data and my de-identified electronic medical history	0.057	0.08	0.102	0.0304982	0.0835018	0.0516181	0.108382	0.0454415	0.158559
15	Private commercial use	Private insurers	Consent one-time only for all studies	De-identified genetic data and my de-identified electronic medical history	0.029	0.04	0.045	0.00981813	0.0481819	0.0194993	0.0605007	0.00625928	0.0837407
16	Health research	Government agencies	Consent for some specific studies	De-identified genetic data and my de-identified electronic medical history	0.869	0.904	0.91	0.830432	0.907568	0.873181	0.934819	0.856519	0.963481
17	Health research	Universities/Research institutes	Consent for some specific studies	De-identified genetic data and my de-identified electronic medical history	0.619	0.666	0.769	0.563488	0.674512	0.616658	0.715342	0.690236	0.847764
18	Health research	Hospitals	Consent for some specific studies	De-identified genetic data and my de-identified electronic medical history	0.834	0.856	0.91	0.791468	0.876532	0.81927	0.89273	0.856519	0.963481
19	Health research	Pharmaceutical / Biotechnology companies	Consent for some specific studies	De-identified genetic data and my de-identified electronic medical history	0.452	0.515	0.611	0.395109	0.508891	0.462715	0.567285	0.519892	0.702108
20	Health research	Private insurers	Consent for some specific studies	De-identified genetic data and my de-identified electronic medical history	0.238	0.278	0.368	0.18932	0.28668	0.23113	0.32487	0.277876	0.458124
21	Quality improvement	Government agencies	Consent for some specific studies	De-identified genetic data and my de-identified electronic medical history	0.787	0.828	0.842	0.740199	0.833801	0.78852	0.86748	0.773838	0.910162
22	Quality improvement	Universities/Research institutes	Consent for some specific studies	De-identified genetic data and my de-identified electronic medical history	0.49	0.531	0.613	0.432857	0.547143	0.478792	0.583208	0.521978	0.704022
23	Quality improvement	Hospitals	Consent for some specific studies	De-identified genetic data and my de-identified electronic medical history	0.729	0.744	0.824	0.678192	0.779808	0.698343	0.789657	0.752833	0.895167
24	Quality improvement	Pharmaceutical / Biotechnology companies	Consent for some specific studies	De-identified genetic data and my de-identified electronic medical history	0.319	0.382	0.421	0.265722	0.372278	0.331169	0.432831	0.328734	0.513266
25	Quality improvement	Private insurers	Consent for some specific studies	De-identified genetic data and my de-identified electronic medical history	0.16	0.192	0.219	0.118093	0.201907	0.150794	0.233206	0.141713	0.296287
26	Private commercial use	Government agencies	Consent for some specific studies	De-identified genetic data and my de-identified electronic medical history	0.355	0.416	0.467	0.300301	0.409699	0.364435	0.467565	0.373764	0.560236
27	Private commercial use	Universities/Research institutes	Consent for some specific studies	De-identified genetic data and my de-identified electronic medical history	0.147	0.183	0.224	0.106522	0.187478	0.142548	0.223452	0.146086	0.301914
28	Private commercial use	Hospitals	Consent for some specific studies	De-identified genetic data and my de-identified electronic medical history	0.276	0.308	0.377	0.224902	0.327098	0.259702	0.356298	0.286432	0.467568
29	Private commercial use	Pharmaceutical / Biotechnology companies	Consent for some specific studies	De-identified genetic data and my de-identified electronic medical history	0.068	0.106	0.132	0.039223	0.096777	0.0737949	0.138205	0.0687433	0.195257
30	Private commercial use	Private insurers	Consent for some specific studies	De-identified genetic data and my de-identified electronic medical history	0.031	0.049	0.059	0.0111881	0.0508119	0.0264165	0.0715835	0.0149668	0.103033
31	Health research	Government agencies	Consent for every study	De-identified genetic data and my de-identified electronic medical history	0.857	0.902	0.898	0.816983	0.897017	0.870896	0.933104	0.841441	0.954559
32	Health research	Universities/Research institutes	Consent for every study	De-identified genetic data and my de-identified electronic medical history	0.622	0.673	0.74	0.566573	0.677427	0.623922	0.722078	0.658029	0.821971
33	Health research	Hospitals	Consent for every study	De-identified genetic data and my de-identified electronic medical history	0.833	0.856	0.898	0.790365	0.875635	0.81927	0.89273	0.841441	0.954559
34	Health research	Pharmaceutical / Biotechnology companies	Consent for every study	De-identified genetic data and my de-identified electronic medical history	0.447	0.513	0.571	0.390167	0.503833	0.460709	0.565291	0.478508	0.663492
35	Health research	Private insurers	Consent for every study	De-identified genetic data and my de-identified electronic medical history	0.224	0.266	0.329	0.176342	0.271658	0.219773	0.312227	0.241195	0.416805
36	Quality improvement	Government agencies	Consent for every study	De-identified genetic data and my de-identified electronic medical history	0.785	0.83	0.823	0.738039	0.831961	0.790702	0.869298	0.751674	0.894326
37	Quality improvement	Universities/Research institutes	Consent for every study	De-identified genetic data and my de-identified electronic medical history	0.493	0.527	0.578	0.435851	0.550149	0.474768	0.579232	0.485705	0.670295
38	Quality improvement	Hospitals	Consent for every study	De-identified genetic data and my de-identified electronic medical history	0.735	0.749	0.798	0.684551	0.785449	0.703639	0.794361	0.72297	0.87303
39	Quality improvement	Pharmaceutical / Biotechnology companies	Consent for every study	De-identified genetic data and my de-identified electronic medical history	0.31	0.363	0.392	0.257133	0.362867	0.312693	0.413307	0.300766	0.483234
40	Quality improvement	Private insurers	Consent for every study	De-identified genetic data and my de-identified electronic medical history	0.137	0.177	0.19	0.097695	0.176305	0.137071	0.216929	0.116687	0.263313
41	Private commercial use	Government agencies	Consent for every study	De-identified genetic data and my de-identified electronic medical history	0.353	0.407	0.43	0.298371	0.407629	0.355604	0.458396	0.337481	0.522519
42	Private commercial use	Universities/Research institutes	Consent for every study	De-identified genetic data and my de-identified electronic medical history	0.127	0.169	0.194	0.088938	0.165062	0.129795	0.208205	0.120103	0.267897
43	Private commercial use	Hospitals	Consent for every study	De-identified genetic data and my de-identified electronic medical history	0.266	0.293	0.333	0.215491	0.316509	0.245385	0.340615	0.244927	0.421073
44	Private commercial use	Pharmaceutical / Biotechnology companies	Consent for every study	De-identified genetic data and my de-identified electronic medical history	0.055	0.096	0.118	0.0289397	0.0810603	0.0651807	0.126819	0.0577114	0.178289
45	Private commercial use	Private insurers	Consent for every study	De-identified genetic data and my de-identified electronic medical history	0.024	0.042	0.042	0.00650504	0.041495	0.021015	0.062985	0.00451417	0.0794858

## Sheet: Education
Scenario no.	Attribute level of uses	Attribute level of users	Attribute level of consent	Attribute level of data sensitivity	Proportion of respondents (nil to secondary education) who found scenario acceptable	Proportion of respondents (tertiary education) who found scenario acceptable	Lower 95%CI for respondents (nil to secondary education) who found scenario acceptable	Upper 95%CI for respondents (nil to secondary education) who found scenario acceptable	Lower 95%CI for respondents (tertiary education) who found scenario acceptable	Upper 95%CI for respondents (tertiary education) who found scenario acceptable
1	Health research	Government agencies	Consent one-time only for all studies	De-identified genetic data and my de-identified electronic medical history	0.757	0.791	0.718224	0.795776	0.756384	0.825616
2	Health research	Universities/Research institutes	Consent one-time only for all studies	De-identified genetic data and my de-identified electronic medical history	0.498	0.571	0.452796	0.543204	0.528863	0.613137
3	Health research	Hospitals	Consent one-time only for all studies	De-identified genetic data and my de-identified electronic medical history	0.711	0.763	0.670018	0.751982	0.726796	0.799204
4	Health research	Pharmaceutical / Biotechnology companies	Consent one-time only for all studies	De-identified genetic data and my de-identified electronic medical history	0.357	0.408	0.313684	0.400316	0.366158	0.449842
5	Health research	Private insurers	Consent one-time only for all studies	De-identified genetic data and my de-identified electronic medical history	0.179	0.22	0.144342	0.213658	0.184732	0.255268
6	Quality improvement	Government agencies	Consent one-time only for all studies	De-identified genetic data and my de-identified electronic medical history	0.655	0.676	0.612023	0.697977	0.636156	0.715844
7	Quality improvement	Universities/Research institutes	Consent one-time only for all studies	De-identified genetic data and my de-identified electronic medical history	0.376	0.429	0.332208	0.419792	0.386863	0.471137
8	Quality improvement	Hospitals	Consent one-time only for all studies	De-identified genetic data and my de-identified electronic medical history	0.589	0.627	0.544518	0.633482	0.585828	0.668172
9	Quality improvement	Pharmaceutical / Biotechnology companies	Consent one-time only for all studies	De-identified genetic data and my de-identified electronic medical history	0.248	0.279	0.208957	0.287043	0.240815	0.317185
10	Quality improvement	Private insurers	Consent one-time only for all studies	De-identified genetic data and my de-identified electronic medical history	0.122	0.14	0.0924107	0.151589	0.110459	0.169541
11	Private commercial use	Government agencies	Consent one-time only for all studies	De-identified genetic data and my de-identified electronic medical history	0.278	0.303	0.237496	0.318504	0.263875	0.342125
12	Private commercial use	Universities/Research institutes	Consent one-time only for all studies	De-identified genetic data and my de-identified electronic medical history	0.112	0.141	0.0834883	0.140512	0.111371	0.170629
13	Private commercial use	Hospitals	Consent one-time only for all studies	De-identified genetic data and my de-identified electronic medical history	0.112	0.141	0.0834883	0.140512	0.111371	0.170629
14	Private commercial use	Pharmaceutical / Biotechnology companies	Consent one-time only for all studies	De-identified genetic data and my de-identified electronic medical history	0.059	0.079	0.0376976	0.0803024	0.0560353	0.101965
15	Private commercial use	Private insurers	Consent one-time only for all studies	De-identified genetic data and my de-identified electronic medical history	0.033	0.033	0.0168498	0.0491502	0.0177914	0.0482086
16	Health research	Government agencies	Consent for some specific studies	De-identified genetic data and my de-identified electronic medical history	0.853	0.902	0.820986	0.885014	0.876688	0.927312
17	Health research	Universities/Research institutes	Consent for some specific studies	De-identified genetic data and my de-identified electronic medical history	0.589	0.705	0.544518	0.633482	0.666174	0.743826
18	Health research	Hospitals	Consent for some specific studies	De-identified genetic data and my de-identified electronic medical history	0.821	0.878	0.786342	0.855658	0.850136	0.905864
19	Health research	Pharmaceutical / Biotechnology companies	Consent for some specific studies	De-identified genetic data and my de-identified electronic medical history	0.426	0.545	0.381294	0.470706	0.502604	0.587396
20	Health research	Private insurers	Consent for some specific studies	De-identified genetic data and my de-identified electronic medical history	0.218	0.309	0.180672	0.255328	0.26966	0.34834
21	Quality improvement	Government agencies	Consent for some specific studies	De-identified genetic data and my de-identified electronic medical history	0.757	0.818	0.718224	0.795776	0.78515	0.85085
22	Quality improvement	Universities/Research institutes	Consent for some specific studies	De-identified genetic data and my de-identified electronic medical history	0.449	0.566	0.404032	0.493968	0.523804	0.608196
23	Quality improvement	Hospitals	Consent for some specific studies	De-identified genetic data and my de-identified electronic medical history	0.702	0.773	0.660649	0.743351	0.737337	0.808663
24	Quality improvement	Pharmaceutical / Biotechnology companies	Consent for some specific studies	De-identified genetic data and my de-identified electronic medical history	0.298	0.396	0.256649	0.339351	0.354363	0.437637
25	Quality improvement	Private insurers	Consent for some specific studies	De-identified genetic data and my de-identified electronic medical history	0.152	0.2	0.119542	0.184458	0.165945	0.234055
26	Private commercial use	Government agencies	Consent for some specific studies	De-identified genetic data and my de-identified electronic medical history	0.337	0.42	0.294265	0.379735	0.37798	0.46202
27	Private commercial use	Universities/Research institutes	Consent for some specific studies	De-identified genetic data and my de-identified electronic medical history	0.135	0.207	0.104105	0.165895	0.172506	0.241494
28	Private commercial use	Hospitals	Consent for some specific studies	De-identified genetic data and my de-identified electronic medical history	0.262	0.339	0.222246	0.301754	0.298699	0.379301
29	Private commercial use	Pharmaceutical / Biotechnology companies	Consent for some specific studies	De-identified genetic data and my de-identified electronic medical history	0.075	0.114	0.0511873	0.0988127	0.0869425	0.141057
30	Private commercial use	Private insurers	Consent for some specific studies	De-identified genetic data and my de-identified electronic medical history	0.039	0.047	0.0214975	0.0565025	0.0289817	0.0650183
31	Health research	Government agencies	Consent for every study	De-identified genetic data and my de-identified electronic medical history	0.857	0.893	0.825351	0.888649	0.866683	0.919317
32	Health research	Universities/Research institutes	Consent for every study	De-identified genetic data and my de-identified electronic medical history	0.605	0.699	0.560804	0.649196	0.659948	0.738052
33	Health research	Hospitals	Consent for every study	De-identified genetic data and my de-identified electronic medical history	0.826	0.872	0.791725	0.860275	0.843557	0.900443
34	Health research	Pharmaceutical / Biotechnology companies	Consent for every study	De-identified genetic data and my de-identified electronic medical history	0.437	0.524	0.392156	0.481844	0.481481	0.566519
35	Health research	Private insurers	Consent for every study	De-identified genetic data and my de-identified electronic medical history	0.216	0.276	0.178796	0.253204	0.237942	0.314058
36	Quality improvement	Government agencies	Consent for every study	De-identified genetic data and my de-identified electronic medical history	0.774	0.811	0.736188	0.811812	0.777668	0.844332
37	Quality improvement	Universities/Research institutes	Consent for every study	De-identified genetic data and my de-identified electronic medical history	0.464	0.548	0.418913	0.509087	0.505628	0.590372
38	Quality improvement	Hospitals	Consent for every study	De-identified genetic data and my de-identified electronic medical history	0.717	0.769	0.676275	0.757725	0.733117	0.804883
39	Quality improvement	Pharmaceutical / Biotechnology companies	Consent for every study	De-identified genetic data and my de-identified electronic medical history	0.3	0.363	0.25857	0.34143	0.322061	0.403939
40	Quality improvement	Private insurers	Consent for every study	De-identified genetic data and my de-identified electronic medical history	0.141	0.167	0.109536	0.172464	0.135246	0.198754
41	Private commercial use	Government agencies	Consent for every study	De-identified genetic data and my de-identified electronic medical history	0.337	0.395	0.294265	0.379735	0.353381	0.436619
42	Private commercial use	Universities/Research institutes	Consent for every study	De-identified genetic data and my de-identified electronic medical history	0.128	0.176	0.0977956	0.158204	0.143578	0.208422
43	Private commercial use	Hospitals	Consent for every study	De-identified genetic data and my de-identified electronic medical history	0.267	0.304	0.227004	0.306996	0.264838	0.343162
44	Private commercial use	Pharmaceutical / Biotechnology companies	Consent for every study	De-identified genetic data and my de-identified electronic medical history	0.07	0.092	0.0469327	0.0930673	0.0673932	0.116607
45	Private commercial use	Private insurers	Consent for every study	De-identified genetic data and my de-identified electronic medical history	0.034	0.032	0.0176154	0.0503846	0.0170159	0.0469841

## Sheet: Health
Scenario no.	Attribute level of uses	Attribute level of users	Attribute level of consent	Attribute level of data sensitivity	Proportion of respondents (poor to fair health) who found scenario acceptable	Proportion of respondents (good health) who found scenario acceptable	Proportion of respondents (very good to excellent health) who found scenario acceptable	Lower 95%CI for respondents (poor to fair health) who found scenario acceptable	Upper 95%CI for respondents (poor to fair health) who found scenario acceptable	Lower 95%CI for respondents (good health) who found scenario acceptable	Upper 95%CI for respondents (good health) who found scenario acceptable	Lower 95%CI for respondents (very good to excellent health) who found scenario acceptable	Upper 95%CI for respondents (very good to excellent health) who found scenario acceptable
1	Health research	Government agencies	Consent one-time only for all studies	De-identified genetic data and my de-identified electronic medical history	0.779	0.778	0.763	0.705069	0.852931	0.740467	0.815533	0.721737	0.804263
2	Health research	Universities/Research institutes	Consent one-time only for all studies	De-identified genetic data and my de-identified electronic medical history	0.558	0.537	0.481	0.469511	0.646489	0.491968	0.582032	0.432518	0.529482
3	Health research	Hospitals	Consent one-time only for all studies	De-identified genetic data and my de-identified electronic medical history	0.748	0.734	0.734	0.67064	0.82536	0.694094	0.773906	0.691124	0.776876
4	Health research	Pharmaceutical / Biotechnology companies	Consent one-time only for all studies	De-identified genetic data and my de-identified electronic medical history	0.403	0.388	0.309	0.315602	0.490398	0.343991	0.432009	0.264162	0.353838
5	Health research	Private insurers	Consent one-time only for all studies	De-identified genetic data and my de-identified electronic medical history	0.225	0.197	0.132	0.150594	0.299406	0.16108	0.23292	0.0991547	0.164845
6	Quality improvement	Government agencies	Consent one-time only for all studies	De-identified genetic data and my de-identified electronic medical history	0.685	0.661	0.626	0.602232	0.767768	0.618249	0.703751	0.579049	0.672951
7	Quality improvement	Universities/Research institutes	Consent one-time only for all studies	De-identified genetic data and my de-identified electronic medical history	0.685	0.661	0.626	0.602232	0.767768	0.618249	0.703751	0.579049	0.672951
8	Quality improvement	Hospitals	Consent one-time only for all studies	De-identified genetic data and my de-identified electronic medical history	0.631	0.601	0.573	0.545021	0.716979	0.556775	0.645225	0.525003	0.620997
9	Quality improvement	Pharmaceutical / Biotechnology companies	Consent one-time only for all studies	De-identified genetic data and my de-identified electronic medical history	0.286	0.264	0.197	0.205482	0.366518	0.224191	0.303809	0.158406	0.235594
10	Quality improvement	Private insurers	Consent one-time only for all studies	De-identified genetic data and my de-identified electronic medical history	0.154	0.125	0.077	0.0896855	0.218315	0.0951321	0.154868	0.0511314	0.102869
11	Private commercial use	Government agencies	Consent one-time only for all studies	De-identified genetic data and my de-identified electronic medical history	0.314	0.284	0.242	0.231303	0.396697	0.243275	0.324725	0.200441	0.283559
12	Private commercial use	Universities/Research institutes	Consent one-time only for all studies	De-identified genetic data and my de-identified electronic medical history	0.137	0.132	0.076	0.0757327	0.198267	0.10143	0.16257	0.0502861	0.101714
13	Private commercial use	Hospitals	Consent one-time only for all studies	De-identified genetic data and my de-identified electronic medical history	0.236	0.223	0.155	0.16034	0.31166	0.185407	0.260593	0.119883	0.190117
14	Private commercial use	Pharmaceutical / Biotechnology companies	Consent one-time only for all studies	De-identified genetic data and my de-identified electronic medical history	0.079	0.073	0.028	0.0309375	0.127063	0.0495065	0.0964935	0.011992	0.044008
15	Private commercial use	Private insurers	Consent one-time only for all studies	De-identified genetic data and my de-identified electronic medical history	0.044	0.03	0.008	0.00745578	0.0805442	0.0145939	0.0454061	-0.00064424	0.0166442
16	Health research	Government agencies	Consent for some specific studies	De-identified genetic data and my de-identified electronic medical history	0.88	0.882	0.874	0.822098	0.937902	0.852865	0.911135	0.841799	0.906201
17	Health research	Universities/Research institutes	Consent for some specific studies	De-identified genetic data and my de-identified electronic medical history	0.665	0.651	0.627	0.5809	0.7491	0.607952	0.694048	0.580074	0.673926
18	Health research	Hospitals	Consent for some specific studies	De-identified genetic data and my de-identified electronic medical history	0.854	0.851	0.86	0.791083	0.916917	0.818841	0.883159	0.82633	0.89367
19	Health research	Pharmaceutical / Biotechnology companies	Consent for some specific studies	De-identified genetic data and my de-identified electronic medical history	0.505	0.493	0.448	0.415914	0.594086	0.447848	0.538152	0.399746	0.496254
20	Health research	Private insurers	Consent for some specific studies	De-identified genetic data and my de-identified electronic medical history	0.295	0.255	0.227	0.213741	0.376259	0.215636	0.294364	0.186353	0.267647
21	Quality improvement	Government agencies	Consent for some specific studies	De-identified genetic data and my de-identified electronic medical history	0.797	0.792	0.771	0.725329	0.868671	0.755344	0.828656	0.730227	0.811773
22	Quality improvement	Universities/Research institutes	Consent for some specific studies	De-identified genetic data and my de-identified electronic medical history	0.534	0.507	0.475	0.445115	0.622885	0.461848	0.552152	0.426543	0.523457
23	Quality improvement	Hospitals	Consent for some specific studies	De-identified genetic data and my de-identified electronic medical history	0.755	0.734	0.723	0.678366	0.831634	0.694094	0.773906	0.679575	0.766425
24	Quality improvement	Pharmaceutical / Biotechnology companies	Consent for some specific studies	De-identified genetic data and my de-identified electronic medical history	0.374	0.346	0.305	0.287784	0.460216	0.303039	0.388961	0.260325	0.349675
25	Quality improvement	Private insurers	Consent for some specific studies	De-identified genetic data and my de-identified electronic medical history	0.205	0.162	0.153	0.133068	0.276932	0.128724	0.195276	0.118069	0.187931
26	Private commercial use	Government agencies	Consent for some specific studies	De-identified genetic data and my de-identified electronic medical history	0.402	0.374	0.354	0.314637	0.489363	0.330301	0.417699	0.307597	0.400403
27	Private commercial use	Universities/Research institutes	Consent for some specific studies	De-identified genetic data and my de-identified electronic medical history	0.187	0.171	0.15	0.117525	0.256475	0.136997	0.205003	0.115352	0.184648
28	Private commercial use	Hospitals	Consent for some specific studies	De-identified genetic data and my de-identified electronic medical history	0.32	0.299	0.271	0.236882	0.403118	0.257653	0.340347	0.227871	0.314129
29	Private commercial use	Pharmaceutical / Biotechnology companies	Consent for some specific studies	De-identified genetic data and my de-identified electronic medical history	0.111	0.088	0.078	0.0550274	0.166973	0.0624151	0.113585	0.0519781	0.104022
30	Private commercial use	Private insurers	Consent for some specific studies	De-identified genetic data and my de-identified electronic medical history	0.059	0.033	0.031	0.017016	0.100984	0.016867	0.049133	0.0141822	0.0478178
31	Health research	Government agencies	Consent for every study	De-identified genetic data and my de-identified electronic medical history	0.881	0.879	0.861	0.823307	0.938693	0.849547	0.908453	0.827431	0.894569
32	Health research	Universities/Research institutes	Consent for every study	De-identified genetic data and my de-identified electronic medical history	0.666	0.66	0.622	0.581962	0.750038	0.617218	0.702782	0.574949	0.669051
33	Health research	Hospitals	Consent for every study	De-identified genetic data and my de-identified electronic medical history	0.854	0.85	0.85	0.791083	0.916917	0.817752	0.882248	0.815352	0.884648
34	Health research	Pharmaceutical / Biotechnology companies	Consent for every study	De-identified genetic data and my de-identified electronic medical history	0.492	0.491	0.439	0.40292	0.58108	0.445851	0.536149	0.390845	0.487155
35	Health research	Private insurers	Consent for every study	De-identified genetic data and my de-identified electronic medical history	0.27	0.241	0.211	0.190894	0.349106	0.202374	0.279626	0.171408	0.250592
36	Quality improvement	Government agencies	Consent for every study	De-identified genetic data and my de-identified electronic medical history	0.804	0.793	0.768	0.733267	0.874733	0.75641	0.82959	0.727041	0.808959
37	Quality improvement	Universities/Research institutes	Consent for every study	De-identified genetic data and my de-identified electronic medical history	0.525	0.508	0.526	0.436021	0.613979	0.46285	0.55315	0.477548	0.574452
38	Quality improvement	Hospitals	Consent for every study	De-identified genetic data and my de-identified electronic medical history	0.754	0.743	0.731	0.677261	0.830739	0.703536	0.782464	0.687971	0.774029
39	Quality improvement	Pharmaceutical / Biotechnology companies	Consent for every study	De-identified genetic data and my de-identified electronic medical history	0.352	0.33	0.299	0.266901	0.437099	0.287534	0.372466	0.254576	0.343424
40	Quality improvement	Private insurers	Consent for every study	De-identified genetic data and my de-identified electronic medical history	0.18	0.14	0.128	0.111545	0.248455	0.108663	0.171337	0.0955818	0.160418
41	Private commercial use	Government agencies	Consent for every study	De-identified genetic data and my de-identified electronic medical history	0.382	0.366	0.341	0.295426	0.468574	0.322496	0.409504	0.295001	0.386999
42	Private commercial use	Universities/Research institutes	Consent for every study	De-identified genetic data and my de-identified electronic medical history	0.165	0.15	0.135	0.0988624	0.231138	0.117752	0.182248	0.101841	0.168159
43	Private commercial use	Hospitals	Consent for every study	De-identified genetic data and my de-identified electronic medical history	0.296	0.286	0.266	0.214662	0.377338	0.245189	0.326811	0.223124	0.308876
44	Private commercial use	Pharmaceutical / Biotechnology companies	Consent for every study	De-identified genetic data and my de-identified electronic medical history	0.092	0.077	0.065	0.0405008	0.143499	0.0529236	0.101076	0.0410785	0.0889215
45	Private commercial use	Private insurers	Consent for every study	De-identified genetic data and my de-identified electronic medical history	0.042	0.026	0.027	0.00625866	0.0777413	0.0116282	0.0403718	0.0112723	0.0427277

## Sheet: Gender
Scenario no.	Attribute level of uses	Attribute level of users	Attribute level of consent	Attribute level of data sensitivity	Proportion of male respondents who found scenario acceptable	Proportion of female respondents who found scenario acceptable	Lower 95%CI for male respondents who found scenario acceptable	Upper 95%CI for male respondents who found scenario acceptable	Lower 95%CI for female respondents who found scenario acceptable	Upper 95%CI for female respondents who found scenario acceptable
1	Health research	Government agencies	Consent one-time only for all studies	De-identified genetic data and my de-identified electronic medical history	0.781	0.772	0.74404	0.81796	0.735905	0.808095
2	Health research	Universities/Research institutes	Consent one-time only for all studies	De-identified genetic data and my de-identified electronic medical history	0.558	0.522	0.513617	0.602383	0.479024	0.564976
3	Health research	Hospitals	Consent one-time only for all studies	De-identified genetic data and my de-identified electronic medical history	0.749	0.732	0.710251	0.787749	0.693894	0.770106
4	Health research	Pharmaceutical / Biotechnology companies	Consent one-time only for all studies	De-identified genetic data and my de-identified electronic medical history	0.407	0.366	0.363096	0.450904	0.324556	0.407444
5	Health research	Private insurers	Consent one-time only for all studies	De-identified genetic data and my de-identified electronic medical history	0.278	0.261	0.237962	0.318038	0.223215	0.298785
6	Quality improvement	Government agencies	Consent one-time only for all studies	De-identified genetic data and my de-identified electronic medical history	0.677	0.658	0.635209	0.718791	0.617187	0.698813
7	Quality improvement	Universities/Research institutes	Consent one-time only for all studies	De-identified genetic data and my de-identified electronic medical history	0.436	0.378	0.391683	0.480317	0.336283	0.419717
8	Quality improvement	Hospitals	Consent one-time only for all studies	De-identified genetic data and my de-identified electronic medical history	0.63	0.594	0.586853	0.673147	0.55175	0.63625
9	Quality improvement	Pharmaceutical / Biotechnology companies	Consent one-time only for all studies	De-identified genetic data and my de-identified electronic medical history	0.289	0.244	0.24849	0.32951	0.207049	0.280951
10	Quality improvement	Private insurers	Consent one-time only for all studies	De-identified genetic data and my de-identified electronic medical history	0.148	0.118	0.116265	0.179735	0.0902446	0.145755
11	Private commercial use	Government agencies	Consent one-time only for all studies	De-identified genetic data and my de-identified electronic medical history	0.303	0.283	0.26193	0.34407	0.244245	0.321755
12	Private commercial use	Universities/Research institutes	Consent one-time only for all studies	De-identified genetic data and my de-identified electronic medical history	0.148	0.11	0.116265	0.179735	0.0830807	0.136919
13	Private commercial use	Hospitals	Consent one-time only for all studies	De-identified genetic data and my de-identified electronic medical history	0.239	0.216	0.200887	0.277113	0.180596	0.251404
14	Private commercial use	Pharmaceutical / Biotechnology companies	Consent one-time only for all studies	De-identified genetic data and my de-identified electronic medical history	0.082	0.06	0.0574805	0.10652	0.0395679	0.0804321
15	Private commercial use	Private insurers	Consent one-time only for all studies	De-identified genetic data and my de-identified electronic medical history	0.042	0.025	0.0240737	0.0599263	0.0115679	0.0384321
16	Health research	Government agencies	Consent for some specific studies	De-identified genetic data and my de-identified electronic medical history	0.877	0.884	0.847648	0.906352	0.85645	0.91155
17	Health research	Universities/Research institutes	Consent for some specific studies	De-identified genetic data and my de-identified electronic medical history	0.656	0.653	0.613546	0.698454	0.612046	0.693954
18	Health research	Hospitals	Consent for some specific studies	De-identified genetic data and my de-identified electronic medical history	0.852	0.854	0.820265	0.883735	0.823621	0.884379
19	Health research	Pharmaceutical / Biotechnology companies	Consent for some specific studies	De-identified genetic data and my de-identified electronic medical history	0.496	0.49	0.451317	0.540683	0.446991	0.533009
20	Health research	Private insurers	Consent for some specific studies	De-identified genetic data and my de-identified electronic medical history	0.278	0.261	0.237962	0.318038	0.223215	0.298785
21	Quality improvement	Government agencies	Consent for some specific studies	De-identified genetic data and my de-identified electronic medical history	0.79	0.793	0.7536	0.8264	0.758143	0.827857
22	Quality improvement	Universities/Research institutes	Consent for some specific studies	De-identified genetic data and my de-identified electronic medical history	0.527	0.504	0.482381	0.571619	0.460984	0.547016
23	Quality improvement	Hospitals	Consent for some specific studies	De-identified genetic data and my de-identified electronic medical history	0.745	0.739	0.706048	0.783952	0.701215	0.776785
24	Quality improvement	Pharmaceutical / Biotechnology companies	Consent for some specific studies	De-identified genetic data and my de-identified electronic medical history	0.365	0.343	0.321975	0.408025	0.302158	0.383842
25	Quality improvement	Private insurers	Consent for some specific studies	De-identified genetic data and my de-identified electronic medical history	0.19	0.169	0.154941	0.225059	0.136758	0.201242
26	Private commercial use	Government agencies	Consent for some specific studies	De-identified genetic data and my de-identified electronic medical history	0.381	0.386	0.3376	0.4244	0.344116	0.427884
27	Private commercial use	Universities/Research institutes	Consent for some specific studies	De-identified genetic data and my de-identified electronic medical history	0.192	0.16	0.1568	0.2272	0.128459	0.191541
28	Private commercial use	Hospitals	Consent for some specific studies	De-identified genetic data and my de-identified electronic medical history	0.311	0.3	0.269631	0.352369	0.260574	0.339426
29	Private commercial use	Pharmaceutical / Biotechnology companies	Consent for some specific studies	De-identified genetic data and my de-identified electronic medical history	0.108	0.086	0.0802618	0.135738	0.061879	0.110121
30	Private commercial use	Private insurers	Consent for some specific studies	De-identified genetic data and my de-identified electronic medical history	0.053	0.035	0.0329785	0.0730215	0.0191886	0.0508114
31	Health research	Government agencies	Consent for every study	De-identified genetic data and my de-identified electronic medical history	0.876	0.879	0.846546	0.905454	0.850942	0.907058
32	Health research	Universities/Research institutes	Consent for every study	De-identified genetic data and my de-identified electronic medical history	0.664	0.653	0.621788	0.706212	0.612046	0.693954
33	Health research	Hospitals	Consent for every study	De-identified genetic data and my de-identified electronic medical history	0.857	0.847	0.825715	0.888285	0.816029	0.877971
34	Health research	Pharmaceutical / Biotechnology companies	Consent for every study	De-identified genetic data and my de-identified electronic medical history	0.492	0.48	0.447322	0.536678	0.437017	0.522983
35	Health research	Private insurers	Consent for every study	De-identified genetic data and my de-identified electronic medical history	0.262	0.239	0.222703	0.301297	0.202309	0.275691
36	Quality improvement	Government agencies	Consent for every study	De-identified genetic data and my de-identified electronic medical history	0.794	0.795	0.757857	0.830143	0.760268	0.829732
37	Quality improvement	Universities/Research institutes	Consent for every study	De-identified genetic data and my de-identified electronic medical history	0.525	0.499	0.480372	0.569628	0.455983	0.542017
38	Quality improvement	Hospitals	Consent for every study	De-identified genetic data and my de-identified electronic medical history	0.751	0.742	0.712354	0.789646	0.704357	0.779643
39	Quality improvement	Pharmaceutical / Biotechnology companies	Consent for every study	De-identified genetic data and my de-identified electronic medical history	0.354	0.319	0.311263	0.396737	0.2789	0.3591
40	Quality improvement	Private insurers	Consent for every study	De-identified genetic data and my de-identified electronic medical history	0.171	0.142	0.137352	0.204648	0.11197	0.17203
41	Private commercial use	Government agencies	Consent for every study	De-identified genetic data and my de-identified electronic medical history	0.372	0.368	0.328805	0.415195	0.326509	0.409491
42	Private commercial use	Universities/Research institutes	Consent for every study	De-identified genetic data and my de-identified electronic medical history	0.173	0.138	0.139197	0.206803	0.108327	0.167673
43	Private commercial use	Hospitals	Consent for every study	De-identified genetic data and my de-identified electronic medical history	0.298	0.279	0.257125	0.338875	0.240413	0.317587
44	Private commercial use	Pharmaceutical / Biotechnology companies	Consent for every study	De-identified genetic data and my de-identified electronic medical history	0.092	0.074	0.0661702	0.11783	0.0514787	0.0965213
45	Private commercial use	Private insurers	Consent for every study	De-identified genetic data and my de-identified electronic medical history	0.04	0.027	0.0224875	0.0575125	0.0130553	0.0409447

## Sheet: Ethnicity
Scenario no.	Attribute level of uses	Attribute level of users	Attribute level of consent	Attribute level of data sensitivity	Proportion of respondents (Chinese) who found scenario acceptable	Proportion of respondents (Malay) who found scenario acceptable	Proportion of respondents (Indian) who found scenario acceptable	Proportion of respondents (Others) who found scenario acceptable	Lower 95%CI for respondents (Chinese) who found scenario acceptable	Upper 95%CI for respondents (Chinese) who found scenario acceptable	Lower 95%CI for respondents (Malay) who found scenario acceptable	Upper 95%CI for respondents (Malay) who found scenario acceptable	Lower 95%CI for respondents (Indian) who found scenario acceptable	Upper 95%CI for respondents (Indian) who found scenario acceptable	Lower 95%CI for respondents (Others) who found scenario acceptable	Upper 95%CI for respondents (Others) who found scenario acceptable
1	Health research	Government agencies	Consent one-time only for all studies	De-identified genetic data and my de-identified electronic medical history	0.778	0.766	0.738	0.64	0.745675	0.810325	0.703803	0.828197	0.673219	0.802781	0.342493	0.937507
2	Health research	Universities/Research institutes	Consent one-time only for all studies	De-identified genetic data and my de-identified electronic medical history	0.539	0.555	0.514	0.537	0.500228	0.577772	0.481992	0.628008	0.440368	0.587632	0.227946	0.846054
3	Health research	Hospitals	Consent one-time only for all studies	De-identified genetic data and my de-identified electronic medical history	0.74	0.753	0.72	0.722	0.705883	0.774117	0.689643	0.816357	0.653852	0.786148	0.444318	0.999682
4	Health research	Pharmaceutical / Biotechnology companies	Consent one-time only for all studies	De-identified genetic data and my de-identified electronic medical history	0.386	0.398	0.348	0.361	0.348134	0.423866	0.326091	0.469909	0.277825	0.418175	0.0633128	0.658687
5	Health research	Private insurers	Consent one-time only for all studies	De-identified genetic data and my de-identified electronic medical history	0.203	0.193	0.163	0.22	0.171714	0.234286	0.135022	0.250978	0.108584	0.217416	-0.0367525	0.476753
6	Quality improvement	Government agencies	Consent one-time only for all studies	De-identified genetic data and my de-identified electronic medical history	0.667	0.668	0.652	0.577	0.630343	0.703657	0.598816	0.737184	0.581825	0.722175	0.270794	0.883206
7	Quality improvement	Universities/Research institutes	Consent one-time only for all studies	De-identified genetic data and my de-identified electronic medical history	0.404	0.439	0.38	0.403	0.365833	0.442167	0.366095	0.511905	0.308492	0.451508	0.0989845	0.707016
8	Quality improvement	Hospitals	Consent one-time only for all studies	De-identified genetic data and my de-identified electronic medical history	0.609	0.645	0.601	0.612	0.571045	0.646955	0.574702	0.715298	0.528857	0.673143	0.309972	0.914028
9	Quality improvement	Pharmaceutical / Biotechnology companies	Consent one-time only for all studies	De-identified genetic data and my de-identified electronic medical history	0.265	0.29	0.238	0.246	0.230673	0.299327	0.223339	0.356661	0.175261	0.300739	-0.0209373	0.512937
10	Quality improvement	Private insurers	Consent one-time only for all studies	De-identified genetic data and my de-identified electronic medical history	0.133	0.129	0.108	0.087	0.106588	0.159412	0.0797564	0.178244	0.0622739	0.153726	-0.0876832	0.261683
11	Private commercial use	Government agencies	Consent one-time only for all studies	De-identified genetic data and my de-identified electronic medical history	0.295	0.252	0.272	0.26	0.259529	0.330471	0.188218	0.315782	0.206443	0.337557	-0.0118683	0.531868
12	Private commercial use	Universities/Research institutes	Consent one-time only for all studies	De-identified genetic data and my de-identified electronic medical history	0.13	0.125	0.083	0.143	0.103842	0.156158	0.0764147	0.173585	0.0423563	0.123644	-0.0739774	0.359977
13	Private commercial use	Hospitals	Consent one-time only for all studies	De-identified genetic data and my de-identified electronic medical history	0.22	0.243	0.184	0.218	0.18778	0.25222	0.179992	0.306008	0.126915	0.241085	-0.0379103	0.47391
14	Private commercial use	Pharmaceutical / Biotechnology companies	Consent one-time only for all studies	De-identified genetic data and my de-identified electronic medical history	0.071	0.064	0.046	0.049	0.0510241	0.0909759	0.0280438	0.0999562	0.0151381	0.0768619	-0.0847964	0.182796
15	Private commercial use	Private insurers	Consent one-time only for all studies	De-identified genetic data and my de-identified electronic medical history	0.034	0.028	0.024	0.005	0.019904	0.048096	0.00376415	0.0522358	0.00145242	0.0465476	-0.0387172	0.0487172
16	Health research	Government agencies	Consent for some specific studies	De-identified genetic data and my de-identified electronic medical history	0.882	0.864	0.855	0.806	0.856907	0.907093	0.813642	0.914358	0.803128	0.906872	0.560911	1.05109
17	Health research	Universities/Research institutes	Consent for some specific studies	De-identified genetic data and my de-identified electronic medical history	0.654	0.668	0.644	0.684	0.617	0.691	0.598816	0.737184	0.57346	0.71454	0.395844	0.972156
18	Health research	Hospitals	Consent for some specific studies	De-identified genetic data and my de-identified electronic medical history	0.853	0.863	0.845	0.834	0.825458	0.880542	0.812486	0.913514	0.791683	0.898317	0.603382	1.06462
19	Health research	Pharmaceutical / Biotechnology companies	Consent for some specific studies	De-identified genetic data and my de-identified electronic medical history	0.493	0.494	0.475	0.471	0.454114	0.531886	0.420551	0.567449	0.401431	0.548569	0.161618	0.780382
20	Health research	Private insurers	Consent for some specific studies	De-identified genetic data and my de-identified electronic medical history	0.271	0.245	0.236	0.262	0.236429	0.305571	0.181817	0.308183	0.173444	0.298556	-0.0105429	0.534543
21	Quality improvement	Government agencies	Consent for some specific studies	De-identified genetic data and my de-identified electronic medical history	0.792	0.781	0.786	0.726	0.760431	0.823569	0.720243	0.841757	0.725579	0.846421	0.449561	1.00244
22	Quality improvement	Universities/Research institutes	Consent for some specific studies	De-identified genetic data and my de-identified electronic medical history	0.513	0.543	0.518	0.536	0.474123	0.551877	0.469818	0.616182	0.444386	0.591614	0.226901	0.845099
23	Quality improvement	Hospitals	Consent for some specific studies	De-identified genetic data and my de-identified electronic medical history	0.74	0.765	0.755	0.775	0.705883	0.774117	0.702711	0.827289	0.691638	0.818362	0.51618	1.03382
24	Quality improvement	Pharmaceutical / Biotechnology companies	Consent for some specific studies	De-identified genetic data and my de-identified electronic medical history	0.353	0.361	0.343	0.309	0.315829	0.390171	0.290441	0.431559	0.273064	0.412936	0.0225991	0.595401
25	Quality improvement	Private insurers	Consent for some specific studies	De-identified genetic data and my de-identified electronic medical history	0.181	0.166	0.16	0.112	0.151053	0.210947	0.111338	0.220662	0.105991	0.214009	-0.0834662	0.307466
26	Private commercial use	Government agencies	Consent for some specific studies	De-identified genetic data and my de-identified electronic medical history	0.388	0.323	0.373	0.298	0.350098	0.425902	0.254302	0.391698	0.301754	0.444246	0.0145133	0.581487
27	Private commercial use	Universities/Research institutes	Consent for some specific studies	De-identified genetic data and my de-identified electronic medical history	0.178	0.156	0.135	0.17	0.148248	0.207752	0.102694	0.209306	0.0846564	0.185344	-0.0628196	0.40282
28	Private commercial use	Hospitals	Consent for some specific studies	De-identified genetic data and my de-identified electronic medical history	0.306	0.303	0.283	0.288	0.270157	0.341843	0.235488	0.370512	0.216638	0.349362	0.00733238	0.568668
29	Private commercial use	Pharmaceutical / Biotechnology companies	Consent for some specific studies	De-identified genetic data and my de-identified electronic medical history	0.098	0.082	0.072	0.055	0.0748748	0.121125	0.0416936	0.122306	0.0339189	0.110081	-0.0863036	0.196304
30	Private commercial use	Private insurers	Consent for some specific studies	De-identified genetic data and my de-identified electronic medical history	0.044	0.041	0.039	0.009	0.0280477	0.0599523	0.0118695	0.0701305	0.0104791	0.0675209	-0.0495348	0.0675348
31	Health research	Government agencies	Consent for every study	De-identified genetic data and my de-identified electronic medical history	0.879	0.865	0.867	0.799	0.853634	0.904366	0.814798	0.915202	0.816973	0.917027	0.550614	1.04739
32	Health research	Universities/Research institutes	Consent for every study	De-identified genetic data and my de-identified electronic medical history	0.657	0.668	0.663	0.692	0.620077	0.693923	0.598816	0.737184	0.593363	0.732637	0.405856	0.978144
33	Health research	Hospitals	Consent for every study	De-identified genetic data and my de-identified electronic medical history	0.851	0.861	0.859	0.85	0.823303	0.878697	0.810178	0.911822	0.807729	0.910271	0.628685	1.07132
34	Health research	Pharmaceutical / Biotechnology companies	Consent for every study	De-identified genetic data and my de-identified electronic medical history	0.485	0.495	0.479	0.509	0.446127	0.523873	0.42155	0.56845	0.405404	0.552596	0.199147	0.818853
35	Health research	Private insurers	Consent for every study	De-identified genetic data and my de-identified electronic medical history	0.25	0.247	0.232	0.303	0.21632	0.28368	0.183643	0.310357	0.169814	0.294186	0.0181647	0.587835
36	Quality improvement	Government agencies	Consent for every study	De-identified genetic data and my de-identified electronic medical history	0.795	0.787	0.794	0.724	0.7636	0.8264	0.726852	0.847148	0.734418	0.853582	0.446936	1.00106
37	Quality improvement	Universities/Research institutes	Consent for every study	De-identified genetic data and my de-identified electronic medical history	0.509	0.547	0.526	0.54	0.470116	0.547884	0.473871	0.620129	0.452438	0.599562	0.23109	0.84891
38	Quality improvement	Hospitals	Consent for every study	De-identified genetic data and my de-identified electronic medical history	0.744	0.773	0.767	0.789	0.710055	0.777945	0.711461	0.834539	0.704721	0.829279	0.536108	1.04189
39	Quality improvement	Pharmaceutical / Biotechnology companies	Consent for every study	De-identified genetic data and my de-identified electronic medical history	0.334	0.368	0.346	0.33	0.297316	0.370684	0.297152	0.438848	0.27592	0.41608	0.0385591	0.621441
40	Quality improvement	Private insurers	Consent for every study	De-identified genetic data and my de-identified electronic medical history	0.155	0.166	0.156	0.162	0.126851	0.183149	0.111338	0.220662	0.102543	0.209457	-0.0663682	0.390368
41	Private commercial use	Government agencies	Consent for every study	De-identified genetic data and my de-identified electronic medical history	0.372	0.324	0.375	0.34	0.334406	0.409594	0.255247	0.392753	0.303678	0.446322	0.0463923	0.633608
42	Private commercial use	Universities/Research institutes	Consent for every study	De-identified genetic data and my de-identified electronic medical history	0.155	0.156	0.126	0.185	0.126851	0.183149	0.102694	0.209306	0.0771111	0.174889	-0.0556693	0.425669
43	Private commercial use	Hospitals	Consent for every study	De-identified genetic data and my de-identified electronic medical history	0.287	0.311	0.282	0.282	0.251815	0.322185	0.242996	0.379004	0.215709	0.348291	0.00310364	0.560896
44	Private commercial use	Pharmaceutical / Biotechnology companies	Consent for every study	De-identified genetic data and my de-identified electronic medical history	0.082	0.086	0.072	0.079	0.0606598	0.10334	0.0448122	0.127188	0.0339189	0.110081	-0.0881858	0.246186
45	Private commercial use	Private insurers	Consent for every study	De-identified genetic data and my de-identified electronic medical history	0.032	0.039	0.038	0.032	0.0183107	0.0456893	0.0105593	0.0674407	0.00983247	0.0661675	-0.0770859	0.141086

## Sheet: Religion
Scenario no.	Attribute level of uses	Attribute level of users	Attribute level of consent	Attribute level of data sensitivity	Proportion of respondents (Buddhism) who found scenario acceptable	Proportion of respondents (Christianity) who found scenario acceptable	Proportion of respondents (Hinduism) who found scenario acceptable	Proportion of respondents (Islam) who found scenario acceptable	Proportion of respondents (Others/No religion) who found scenario acceptable	Lower 95%CI for respondents (Buddhism) who found scenario acceptable	Upper 95%CI for respondents (Buddhism) who found scenario acceptable	Lower 95%CI for respondents (Christianity) who found scenario acceptable	Upper 95%CI for respondents (Christianity) who found scenario acceptable	Lower 95%CI for respondents (Hinduism) who found scenario acceptable	Upper 95%CI for respondents (Hinduism) who found scenario acceptable	Lower 95%CI for respondents (Islam) who found scenario acceptable	Upper 95%CI for respondents (Islam) who found scenario acceptable	Lower 95%CI for respondents (Others/No religion) who found scenario acceptable	Upper 95%CI for respondents (Others/No religion) who found scenario acceptable
1	Health research	Government agencies	Consent one-time only for all studies	De-identified genetic data and my de-identified electronic medical history	0.767	0.776	0.737	0.771	0.79	0.716944	0.817056	0.710364	0.841636	0.655096	0.818904	0.715348	0.826652	0.737923	0.842077
2	Health research	Universities/Research institutes	Consent one-time only for all studies	De-identified genetic data and my de-identified electronic medical history	0.533	0.542	0.516	0.547	0.544	0.473925	0.592075	0.463563	0.620437	0.42303	0.60897	0.481071	0.612929	0.48032	0.60768
3	Health research	Hospitals	Consent one-time only for all studies	De-identified genetic data and my de-identified electronic medical history	0.733	0.744	0.713	0.753	0.745	0.680617	0.785383	0.675294	0.812706	0.628845	0.797155	0.695881	0.810119	0.689272	0.800728
4	Health research	Pharmaceutical / Biotechnology companies	Consent one-time only for all studies	De-identified genetic data and my de-identified electronic medical history	0.381	0.401	0.363	0.393	0.381	0.323497	0.438503	0.323843	0.478157	0.273542	0.452458	0.328312	0.457688	0.318909	0.443091
5	Health research	Private insurers	Consent one-time only for all studies	De-identified genetic data and my de-identified electronic medical history	0.201	0.239	0.197	0.187	0.184	0.153548	0.248452	0.17186	0.30614	0.123008	0.270992	0.135358	0.238642	0.134458	0.233542
6	Quality improvement	Government agencies	Consent one-time only for all studies	De-identified genetic data and my de-identified electronic medical history	0.658	0.677	0.657	0.678	0.67	0.60183	0.71417	0.603382	0.750618	0.568687	0.745313	0.616116	0.739884	0.60988	0.73012
7	Quality improvement	Universities/Research institutes	Consent one-time only for all studies	De-identified genetic data and my de-identified electronic medical history	0.392	0.442	0.383	0.432	0.396	0.334194	0.449806	0.363816	0.520184	0.292565	0.473435	0.366393	0.497607	0.33347	0.45853
8	Quality improvement	Hospitals	Consent one-time only for all studies	De-identified genetic data and my de-identified electronic medical history	0.597	0.63	0.596	0.644	0.61	0.538921	0.655079	0.553992	0.706008	0.504713	0.687287	0.580584	0.707416	0.547638	0.672362
9	Quality improvement	Pharmaceutical / Biotechnology companies	Consent one-time only for all studies	De-identified genetic data and my de-identified electronic medical history	0.256	0.304	0.252	0.287	0.252	0.204324	0.307676	0.231584	0.376416	0.171231	0.332769	0.227087	0.346913	0.19649	0.30751
10	Quality improvement	Private insurers	Consent one-time only for all studies	De-identified genetic data and my de-identified electronic medical history	0.133	0.162	0.149	0.125	0.114	0.0927917	0.173208	0.103994	0.220006	0.0827551	0.215245	0.0811981	0.168802	0.0733658	0.154634
11	Private commercial use	Government agencies	Consent one-time only for all studies	De-identified genetic data and my de-identified electronic medical history	0.291	0.315	0.3	0.266	0.284	0.237216	0.344784	0.241871	0.388129	0.214748	0.385252	0.207478	0.324522	0.226345	0.341655
12	Private commercial use	Universities/Research institutes	Consent one-time only for all studies	De-identified genetic data and my de-identified electronic medical history	0.123	0.163	0.113	0.119	0.116	0.0841104	0.16189	0.10485	0.22115	0.0541027	0.171897	0.076116	0.161884	0.0750572	0.156943
13	Private commercial use	Hospitals	Consent one-time only for all studies	De-identified genetic data and my de-identified electronic medical history	0.219	0.234	0.222	0.237	0.212	0.17003	0.26797	0.167348	0.300652	0.144686	0.299314	0.180679	0.293321	0.159742	0.264258
14	Private commercial use	Pharmaceutical / Biotechnology companies	Consent one-time only for all studies	De-identified genetic data and my de-identified electronic medical history	0.067	0.095	0.058	0.061	0.063	0.0373954	0.0966046	0.0488389	0.141161	0.0145155	0.101484	0.029302	0.092698	0.0319357	0.0940643
15	Private commercial use	Private insurers	Consent one-time only for all studies	De-identified genetic data and my de-identified electronic medical history	0.033	0.044	0.036	0.026	0.029	0.011848	0.054152	0.0117117	0.0762883	0.00134353	0.0706565	0.00492342	0.0470766	0.00754489	0.0504551
16	Health research	Government agencies	Consent for some specific studies	De-identified genetic data and my de-identified electronic medical history	0.875	0.873	0.845	0.867	0.896	0.83584	0.91416	0.82058	0.92542	0.777673	0.912327	0.822025	0.911975	0.856971	0.935029
17	Health research	Universities/Research institutes	Consent for some specific studies	De-identified genetic data and my de-identified electronic medical history	0.64	0.655	0.632	0.655	0.672	0.583164	0.696836	0.580162	0.729838	0.542283	0.721717	0.59204	0.71796	0.611973	0.732027
18	Health research	Hospitals	Consent for some specific studies	De-identified genetic data and my de-identified electronic medical history	0.844	0.853	0.841	0.854	0.864	0.801035	0.886965	0.797253	0.908747	0.772971	0.909029	0.807233	0.900767	0.820172	0.907828
19	Health research	Pharmaceutical / Biotechnology companies	Consent for some specific studies	De-identified genetic data and my de-identified electronic medical history	0.48	0.508	0.458	0.484	0.502	0.420843	0.539157	0.429295	0.586705	0.365311	0.550689	0.417812	0.550188	0.438072	0.565928
20	Health research	Private insurers	Consent for some specific studies	De-identified genetic data and my de-identified electronic medical history	0.265	0.312	0.228	0.241	0.255	0.212743	0.317257	0.239061	0.384939	0.14995	0.30605	0.184355	0.297645	0.199272	0.310728
21	Quality improvement	Government agencies	Consent for some specific studies	De-identified genetic data and my de-identified electronic medical history	0.778	0.795	0.782	0.785	0.806	0.728791	0.827209	0.731445	0.858555	0.705189	0.858811	0.730589	0.839411	0.755442	0.856558
22	Quality improvement	Universities/Research institutes	Consent for some specific studies	De-identified genetic data and my de-identified electronic medical history	0.492	0.549	0.502	0.533	0.519	0.432804	0.551196	0.470663	0.627337	0.408983	0.595017	0.466922	0.599078	0.455118	0.582882
23	Quality improvement	Hospitals	Consent for some specific studies	De-identified genetic data and my de-identified electronic medical history	0.722	0.758	0.748	0.757	0.752	0.668952	0.775048	0.690573	0.825427	0.667231	0.828769	0.700195	0.813805	0.696785	0.807215
24	Quality improvement	Pharmaceutical / Biotechnology companies	Consent for some specific studies	De-identified genetic data and my de-identified electronic medical history	0.336	0.4	0.321	0.359	0.347	0.280071	0.391929	0.322875	0.477125	0.234148	0.407852	0.295465	0.422535	0.286138	0.407862
25	Quality improvement	Private insurers	Consent for some specific studies	De-identified genetic data and my de-identified electronic medical history	0.177	0.222	0.157	0.165	0.161	0.131807	0.222193	0.156573	0.287427	0.0893203	0.22468	0.115839	0.214161	0.114009	0.207991
26	Private commercial use	Government agencies	Consent for some specific studies	De-identified genetic data and my de-identified electronic medical history	0.381	0.412	0.357	0.333	0.381	0.323497	0.438503	0.334513	0.489487	0.267868	0.446132	0.270581	0.395419	0.318909	0.443091
27	Private commercial use	Universities/Research institutes	Consent for some specific studies	De-identified genetic data and my de-identified electronic medical history	0.172	0.221	0.117	0.154	0.161	0.127315	0.216685	0.155679	0.286321	0.0572046	0.176795	0.106194	0.201806	0.114009	0.207991
28	Private commercial use	Hospitals	Consent for some specific studies	De-identified genetic data and my de-identified electronic medical history	0.298	0.336	0.284	0.299	0.298	0.243843	0.352157	0.261639	0.410361	0.20011	0.36789	0.238364	0.359636	0.239521	0.356479
29	Private commercial use	Pharmaceutical / Biotechnology companies	Consent for some specific studies	De-identified genetic data and my de-identified electronic medical history	0.094	0.127	0.052	0.083	0.087	0.0594452	0.128555	0.0745797	0.17942	0.0106952	0.0933048	0.0464609	0.119539	0.0509656	0.123034
30	Private commercial use	Private insurers	Consent for some specific studies	De-identified genetic data and my de-identified electronic medical history	0.046	0.055	0.031	0.041	0.035	0.0211953	0.0708047	0.0191088	0.0908912	-0.00124314	0.0632431	0.0147375	0.0672625	0.0115026	0.0584974
31	Health research	Government agencies	Consent for every study	De-identified genetic data and my de-identified electronic medical history	0.874	0.864	0.858	0.869	0.892	0.834706	0.913294	0.810034	0.917966	0.793064	0.922936	0.824313	0.913687	0.852316	0.931684
32	Health research	Universities/Research institutes	Consent for every study	De-identified genetic data and my de-identified electronic medical history	0.65	0.653	0.656	0.656	0.672	0.593523	0.706477	0.57806	0.72794	0.567626	0.744374	0.593083	0.718917	0.611973	0.732027
33	Health research	Hospitals	Consent for every study	De-identified genetic data and my de-identified electronic medical history	0.847	0.849	0.853	0.854	0.859	0.804375	0.889625	0.792632	0.905368	0.787124	0.918876	0.807233	0.900767	0.814503	0.903497
34	Health research	Pharmaceutical / Biotechnology companies	Consent for every study	De-identified genetic data and my de-identified electronic medical history	0.482	0.483	0.472	0.485	0.492	0.422834	0.541166	0.40433	0.56167	0.379128	0.564872	0.418808	0.551192	0.42808	0.55592
35	Health research	Private insurers	Consent for every study	De-identified genetic data and my de-identified electronic medical history	0.245	0.28	0.233	0.242	0.241	0.194074	0.295926	0.209314	0.350686	0.154355	0.311645	0.185275	0.298725	0.186317	0.295683
36	Quality improvement	Government agencies	Consent for every study	De-identified genetic data and my de-identified electronic medical history	0.789	0.785	0.794	0.79	0.808	0.740687	0.837313	0.720324	0.849676	0.718762	0.869238	0.736054	0.843946	0.757641	0.858359
37	Quality improvement	Universities/Research institutes	Consent for every study	De-identified genetic data and my de-identified electronic medical history	0.497	0.533	0.523	0.537	0.51	0.437797	0.556203	0.454456	0.611544	0.430081	0.615919	0.470959	0.603041	0.446085	0.573915
38	Quality improvement	Hospitals	Consent for every study	De-identified genetic data and my de-identified electronic medical history	0.736	0.749	0.761	0.763	0.753	0.683806	0.788194	0.68074	0.81726	0.681661	0.840339	0.706679	0.819321	0.69786	0.80814
39	Quality improvement	Pharmaceutical / Biotechnology companies	Consent for every study	De-identified genetic data and my de-identified electronic medical history	0.323	0.358	0.338	0.364	0.332	0.26763	0.37837	0.282526	0.433474	0.25	0.426	0.300274	0.427726	0.271789	0.392211
40	Quality improvement	Private insurers	Consent for every study	De-identified genetic data and my de-identified electronic medical history	0.152	0.183	0.164	0.165	0.143	0.109489	0.194511	0.122127	0.243873	0.0951158	0.232884	0.115839	0.214161	0.098241	0.187759
41	Private commercial use	Government agencies	Consent for every study	De-identified genetic data and my de-identified electronic medical history	0.371	0.384	0.365	0.333	0.367	0.3138	0.4282	0.307432	0.460568	0.275437	0.454563	0.270581	0.395419	0.305375	0.428625
42	Private commercial use	Universities/Research institutes	Consent for every study	De-identified genetic data and my de-identified electronic medical history	0.151	0.186	0.115	0.154	0.143	0.108604	0.193396	0.124743	0.247257	0.0556508	0.174349	0.106194	0.201806	0.098241	0.187759
43	Private commercial use	Hospitals	Consent for every study	De-identified genetic data and my de-identified electronic medical history	0.288	0.294	0.295	0.304	0.281	0.234381	0.341619	0.222276	0.365724	0.21016	0.37984	0.243078	0.364922	0.22353	0.33847
44	Private commercial use	Pharmaceutical / Biotechnology companies	Consent for every study	De-identified genetic data and my de-identified electronic medical history	0.076	0.11	0.052	0.087	0.074	0.0446221	0.107378	0.0607415	0.159259	0.0106952	0.0933048	0.0496725	0.124328	0.0405309	0.107469
45	Private commercial use	Private insurers	Consent for every study	De-identified genetic data and my de-identified electronic medical history	0.032	0.045	0.03	0.04	0.026	0.0111602	0.0528398	0.0123639	0.0776361	-0.00173519	0.0617352	0.0140463	0.0659537	0.00565357	0.0463464

## Sheet: Interviewer's gender
Scenario no.	Attribute level of uses	Attribute level of users	Attribute level of consent	Attribute level of data sensitivity	Proportion of respondents (with female interviewer) who found scenario acceptable	Proportion of respondents (with male interviewer) who found scenario acceptable	Lower 95%CI for respondents (with female interviewer) who found scenario acceptable	Upper 95%CI for respondents (with female interviewer) who found scenario acceptable	Lower 95%CI for respondents (with male interviewer) who found scenario acceptable	Upper 95%CI for respondents (with male interviewer) who found scenario acceptable
1	Health research	Government agencies	Consent one-time only for all studies	De-identified genetic data and my de-identified electronic medical history	0.794	0.76	0.759171	0.828829	0.721872	0.798128
2	Health research	Universities/Research institutes	Consent one-time only for all studies	De-identified genetic data and my de-identified electronic medical history	0.561	0.528	0.518263	0.603737	0.483432	0.572568
3	Health research	Hospitals	Consent one-time only for all studies	De-identified genetic data and my de-identified electronic medical history	0.755	0.722	0.717962	0.792038	0.682003	0.761997
4	Health research	Pharmaceutical / Biotechnology companies	Consent one-time only for all studies	De-identified genetic data and my de-identified electronic medical history	0.394	0.373	0.35192	0.43608	0.329826	0.416174
5	Health research	Private insurers	Consent one-time only for all studies	De-identified genetic data and my de-identified electronic medical history	0.208	0.188	0.173047	0.242953	0.153119	0.222881
6	Quality improvement	Government agencies	Consent one-time only for all studies	De-identified genetic data and my de-identified electronic medical history	0.686	0.65	0.646031	0.725969	0.607418	0.692582
7	Quality improvement	Universities/Research institutes	Consent one-time only for all studies	De-identified genetic data and my de-identified electronic medical history	0.423	0.401	0.380455	0.465545	0.357246	0.444754
8	Quality improvement	Hospitals	Consent one-time only for all studies	De-identified genetic data and my de-identified electronic medical history	0.629	0.592	0.587399	0.670601	0.548124	0.635876
9	Quality improvement	Pharmaceutical / Biotechnology companies	Consent one-time only for all studies	De-identified genetic data and my de-identified electronic medical history	0.27	0.259	0.231767	0.308233	0.21989	0.29811
10	Quality improvement	Private insurers	Consent one-time only for all studies	De-identified genetic data and my de-identified electronic medical history	0.686	0.65	0.646031	0.725969	0.607418	0.692582
11	Private commercial use	Government agencies	Consent one-time only for all studies	De-identified genetic data and my de-identified electronic medical history	0.311	0.276	0.271136	0.350864	0.236092	0.315908
12	Private commercial use	Universities/Research institutes	Consent one-time only for all studies	De-identified genetic data and my de-identified electronic medical history	0.139	0.123	0.109208	0.168792	0.0936786	0.152321
13	Private commercial use	Hospitals	Consent one-time only for all studies	De-identified genetic data and my de-identified electronic medical history	0.236	0.21	0.199433	0.272567	0.173637	0.246363
14	Private commercial use	Pharmaceutical / Biotechnology companies	Consent one-time only for all studies	De-identified genetic data and my de-identified electronic medical history	0.074	0.066	0.051457	0.096543	0.0438345	0.0881655
15	Private commercial use	Private insurers	Consent one-time only for all studies	De-identified genetic data and my de-identified electronic medical history	0.033	0.033	0.0176163	0.0483837	0.0170521	0.0489479
16	Health research	Government agencies	Consent for some specific studies	De-identified genetic data and my de-identified electronic medical history	0.893	0.867	0.86638	0.91962	0.836684	0.897316
17	Health research	Universities/Research institutes	Consent for some specific studies	De-identified genetic data and my de-identified electronic medical history	0.67	0.644	0.629506	0.710494	0.601254	0.686746
18	Health research	Hospitals	Consent for some specific studies	De-identified genetic data and my de-identified electronic medical history	0.858	0.842	0.827941	0.888059	0.809438	0.874562
19	Health research	Pharmaceutical / Biotechnology companies	Consent for some specific studies	De-identified genetic data and my de-identified electronic medical history	0.503	0.48	0.459942	0.546058	0.435398	0.524602
20	Health research	Private insurers	Consent for some specific studies	De-identified genetic data and my de-identified electronic medical history	0.275	0.257	0.236547	0.313453	0.217988	0.296012
21	Quality improvement	Government agencies	Consent for some specific studies	De-identified genetic data and my de-identified electronic medical history	0.808	0.774	0.774081	0.841919	0.736661	0.811339
22	Quality improvement	Universities/Research institutes	Consent for some specific studies	De-identified genetic data and my de-identified electronic medical history	0.533	0.507	0.490035	0.575965	0.462367	0.551633
23	Quality improvement	Hospitals	Consent for some specific studies	De-identified genetic data and my de-identified electronic medical history	0.752	0.725	0.71481	0.78919	0.685137	0.764863
24	Quality improvement	Pharmaceutical / Biotechnology companies	Consent for some specific studies	De-identified genetic data and my de-identified electronic medical history	0.355	0.349	0.313792	0.396208	0.306446	0.391554
25	Quality improvement	Private insurers	Consent for some specific studies	De-identified genetic data and my de-identified electronic medical history	0.176	0.179	0.143205	0.208795	0.144776	0.213224
26	Private commercial use	Government agencies	Consent for some specific studies	De-identified genetic data and my de-identified electronic medical history	0.403	0.364	0.360759	0.445241	0.321045	0.406955
27	Private commercial use	Universities/Research institutes	Consent for some specific studies	De-identified genetic data and my de-identified electronic medical history	0.185	0.172	0.151561	0.218439	0.138309	0.205691
28	Private commercial use	Hospitals	Consent for some specific studies	De-identified genetic data and my de-identified electronic medical history	0.32	0.289	0.279828	0.360172	0.248532	0.329468
29	Private commercial use	Pharmaceutical / Biotechnology companies	Consent for some specific studies	De-identified genetic data and my de-identified electronic medical history	0.094	0.096	0.0688685	0.119132	0.0697002	0.1223
30	Private commercial use	Private insurers	Consent for some specific studies	De-identified genetic data and my de-identified electronic medical history	0.043	0.043	0.0255305	0.0604695	0.0248898	0.0611102
31	Health research	Government agencies	Consent for every study	De-identified genetic data and my de-identified electronic medical history	0.883	0.872	0.85532	0.91068	0.842174	0.901826
32	Health research	Universities/Research institutes	Consent for every study	De-identified genetic data and my de-identified electronic medical history	0.665	0.664	0.624353	0.705647	0.621832	0.706168
33	Health research	Hospitals	Consent for every study	De-identified genetic data and my de-identified electronic medical history	0.849	0.853	0.818166	0.879834	0.821387	0.884613
34	Health research	Pharmaceutical / Biotechnology companies	Consent for every study	De-identified genetic data and my de-identified electronic medical history	0.483	0.487	0.439966	0.526034	0.442377	0.531623
35	Health research	Private insurers	Consent for every study	De-identified genetic data and my de-identified electronic medical history	0.248	0.245	0.21081	0.28519	0.206604	0.283396
36	Quality improvement	Government agencies	Consent for every study	De-identified genetic data and my de-identified electronic medical history	0.799	0.793	0.764489	0.833511	0.75683	0.82917
37	Quality improvement	Universities/Research institutes	Consent for every study	De-identified genetic data and my de-identified electronic medical history	0.517	0.521	0.473966	0.560034	0.476402	0.565598
38	Quality improvement	Hospitals	Consent for every study	De-identified genetic data and my de-identified electronic medical history	0.744	0.748	0.706416	0.781584	0.70924	0.78676
39	Quality improvement	Pharmaceutical / Biotechnology companies	Consent for every study	De-identified genetic data and my de-identified electronic medical history	0.329	0.341	0.288538	0.369462	0.298679	0.383321
40	Quality improvement	Private insurers	Consent for every study	De-identified genetic data and my de-identified electronic medical history	0.152	0.157	0.121082	0.182918	0.124521	0.189479
41	Private commercial use	Government agencies	Consent for every study	De-identified genetic data and my de-identified electronic medical history	0.381	0.36	0.339179	0.422821	0.317148	0.402852
42	Private commercial use	Universities/Research institutes	Consent for every study	De-identified genetic data and my de-identified electronic medical history	0.16	0.156	0.128429	0.191571	0.123606	0.188394
43	Private commercial use	Hospitals	Consent for every study	De-identified genetic data and my de-identified electronic medical history	0.293	0.285	0.253805	0.332195	0.2447	0.3253
44	Private commercial use	Pharmaceutical / Biotechnology companies	Consent for every study	De-identified genetic data and my de-identified electronic medical history	0.081	0.083	0.0575041	0.104496	0.0583705	0.10763
45	Private commercial use	Private insurers	Consent for every study	De-identified genetic data and my de-identified electronic medical history	0.032	0.034	0.0168433	0.0471567	0.0178207	0.0501793
